# Supplementary material for: Nanoparticulate Drug Delivery Strategies to Address Intestinal Cytochrome P450 CYP3A4 Metabolism towards Personalized Medicine
Source: Pharmaceutics. 2021 Aug 16;13(8):1261. doi: 10.3390/pharmaceutics13081261 (PMC8399842; doi:10.3390/pharmaceutics13081261)
Supplement: Supplementary file 1 [file pharmaceutics-13-01261-s001.zip]

Archive with 1 entries (1 files):
- pharmaceutics-1327296-supplementary.pdf
